# Supplementary material for: Triazine-Based Small Molecules: A Potential New Class of Compounds in the Antifungal Toolbox
Source: Pathogens. 2023 Jan 12;12(1):126. doi: 10.3390/pathogens12010126 (PMC9861074; doi:10.3390/pathogens12010126)
Supplement: Supplementary file 1 [file pathogens-12-00126-s001.zip › pathogens-2149407-Table S1.xlsx]

## Sheet: Sheet1
Gene	Oligo #	Sequence		Description
PHB1	AHO2457	CGTAAACTATTTTTAATTTGACCAGCCGGCAAGGCTATCTGTTTTAGAGCTAGAAATAGC	gRNA	guide RNA
	AHO2458	TGCTTCAAGGAAACCTAGTATCATCTTTCCCTCTACACAGTTAACCCAACCGAGACGAGTGCTCGACATGagg	dDNA FWD	donnor DNA (AddTag sequence in bold)
	AHO2459	TTTCTCCTGTTTGCCTTTATATATTTAGTTTCTATGTACAAATAAACAACcctCATGTCGAGCACTCGTC	dDNA REV
	AHO2703	ACATTTGCTTCACCCCAAATGA	cPCR FWD	cPCR primers across the deletion locus
	AHO2704	ACATTTGAACCAATGGGCAGAA	cPCR Rev
	AHO3200	AGGGAGTTATTGGCGAAGGT	cPCR FWD	cPCR primers used to ORF-check
	AHO3201	CCTGTTCTGCTCTCTCCACA	cPCR Rev
PHB2	AHO2464	CGTAAACTATTTTTAATTTGATTGGTGGTTAAAGCTCAAGGTTTTAGAGCTAGAAATAGC	gRNA	guide RNA
	AHO2465	CTACTACTCCACACACATTCTCATAATCAACTTGAGTAGAAGGATACTTAATCTATAAACGTACGCTGCAGG	dDNA FWD	donnor DNA (AddTag sequence in bold)
	AHO2466	AAATACAAACACTAATAGTTTCTTTGTTTATCATACTCAAAGGGTTGATTccaCTGTCGACCTGCAGCGTACGTTTATAGA	dDNA REV
	AHO2489	CAACAACTTCCGACTACTACTC	cPCR FWD	cPCR primers across the deletion locus
	AHO2490	GGAGGGAATGAGAGATTATAAT	cPCR Rev
	AHO3202	ACAGGCTCGGTCTTCTTCAA	cPCR FWD	cPCR primers used to ORF-check
	AHO3203	TGGCTTCCCCTTGAGCTTTA	cPCR Rev
PHB12	AHO3354	CGTAAACTATTTTTAATTTGGATTATCAGAGCTGAAGGGGGTTTTAGAGCTAGAAATAGC	gRNA	guide RNA
	AHO3331	TACCTCGGCCAACAATTTAAGAACCTTACCTTCTTGAGTCTCTATAACCAAAATTTGACGTTGTTGCTTTAAGACCCATTTGCCAATTTAATGTC	dDNA primer 1	donor DNA (AddTag sequence in bold) PCR assembly protocol was used to generate dDNA for PHB12.
	AHO3330	GTCTTGAAGAAAGAAAAGGAAGAAAAAAAAGGTGAAGAAATTATTTTGGTGTCAATAATGAGCATAAATGCACGACATTAAATTGGCAAATGGGT	dDNA primer 2
	AHO3329	TTTTTCTTCCTTTTCTTTCTTCAAGACAAGCACAGTTTCTTCCCCTCTGCTACTGCTAAACGTCCAATCAAACACTCGAGACGAGTGCTCGACAT	dDNA primer 3
	AHO3328	TAAGCTCGTCGTTACTATTTCTCCTGTTTGCCTTTATATATTTARTTTCTATGTACAAATAAACAACcctCATGTCGAGCACTCGTCTCG	dDNA primer 4
	AHO3332	AGGAGAAATAGTAACGACGAGCTTACTAAATGTTAGGCTTAACAGTTTCGTGTTTAGCAACCAATTCTTGAGCCTTGATGTATTTGGGTTCC	dDNA primer 5
	AHO3333	AACAGCTTGGTGCTGGTGACGTCGAAAAAGAGTATCCACATTTGAACCAATGGGCAGAAGACATAAAAAAGGAACCCAAATACATCAAGG	dDNA primer 6
	AHO2489	CAACAACTTCCGACTACTACTC	cPCR FWD	cPCR primers across the deletion locus
	AHO2490	GGAGGGAATGAGAGATTATAAT	cPCR Rev
	AHO3200	AGGGAGTTATTGGCGAAGGT	cPCR FWD	cPCR primers used to ORF-check
	AHO3201	CCTGTTCTGCTCTCTCCACA	cPCR Rev
Description	Strain Number	Parent Strain	Genotype
Δ/Δ phb1	AHY1636	SNY250	CAI4 with iro1::IRO1/iro1::λimm434 his1Δ/his1Δ, leu2Δ::C.dubliniensis HIS1 /leu2Δ::C.maltosa LEU2, arg4/arg4, Δorf19.6944(phb1)::AT1/Δorf19.6944 (phb1)::AT1
Δ/Δ phb2	AHY1638	SNY250	CAI4 with iro1::IRO1/iro1::λimm434 his1Δ/his1Δ, leu2Δ::C.dubliniensis HIS1 /leu2Δ::C.maltosa LEU2, arg4/arg4, Δorf19.5973(phb2)::ATUniversal/Δorf19.5973 (phb2)::ATUniversal
Δ/Δ phb1 phb2	AHY1640	SNY250	CAI4 with iro1::IRO1/iro1::λimm434 his1Δ/his1Δ, leu2Δ::C.dubliniensis HIS1 /leu2Δ::C.maltosa LEU2, arg4/arg4, Δorf19.6944(phb1)::AT1/Δorf19.6944 (phb1)::AT1, Δorf19.5973(phb2)::ATUniversal/Δorf19.5973 (phb2)::ATUniversal
Δ/Δ phb1 phb2 phb12	AHY1649	SNY250	CAI4 with iro1::IRO1/iro1::λimm434 his1Δ/his1Δ, leu2Δ::C.dubliniensis HIS1 /leu2Δ::C.maltosa LEU2, arg4/arg4, Δorf19.6944(phb1)::AT1/Δorf19.6944 (phb1)::AT1, Δorf19.5973(phb2)::ATUniversal/Δorf19.5973 (phb2)::ATUniversal, Δ orf19.357(phb12)::AT1/Δorf19.357(phb12)::AT1
SN250	SN250	SC5314 background	his1Δ/his1Δ, leu2Δ::C.dubliniensis HIS1 /leu2Δ::C.maltosa LEU2, arg4Δ /arg4Δ, URA3/ura3Δ::imm434, IRO1/iro1Δ::imm434
